# Supplementary material for: Dye Sensitization for Ultraviolet Upconversion Enhancement
Source: Nanomaterials (Basel). 2021 Nov 18;11(11):3114. doi: 10.3390/nano11113114 (PMC8623389; doi:10.3390/nano11113114)
Supplement: Supplementary file 1 [file nanomaterials-11-03114-s001.zip]

Archive with 1 entries (1 files):
- nanomaterials-1449237-supplementary.pdf
